# Supplementary material for: Adipose and Plasma microRNAs miR-221 and 222 Associate with Obesity, Insulin Resistance, and New Onset Diabetes after Peritoneal Dialysis
Source: Nutrients. 2022 Nov 18;14(22):4889. doi: 10.3390/nu14224889 (PMC9699429; doi:10.3390/nu14224889)
Supplement: Supplementary file 1 [file nutrients-14-04889-s001.zip]

Archive with 1 entries (1 files):
- nutrients-1978763-supplementary.pdf
